# Supplementary material for: Evaluating Food Packaging Waste in Schools: A Systematic Literature Review
Source: Int J Environ Res Public Health. 2022 May 5;19(9):5607. doi: 10.3390/ijerph19095607 (PMC9101714; doi:10.3390/ijerph19095607)
Supplement: Supplementary file 1 [file ijerph-19-05607-s001.zip]

Archive with 2 entries (2 files):
- Figure-S1_WASTE-Instrument_Final.pdf
- Table-S1_Studies_Final.pdf
